# Supplementary material for: Pea-Tea Intercropping Improves Tea Quality through Regulating Amino Acid Metabolism and Flavonoid Biosynthesis
Source: Foods. 2022 Nov 21;11(22):3746. doi: 10.3390/foods11223746 (PMC9689014; doi:10.3390/foods11223746)
Supplement: Supplementary file 1 [file foods-11-03746-s001.zip › Table S2.xlsx]

## Sheet: Sheet1
Table S2 Content of amino acids and derivates in mono- and pea-intercropped tea shoots.
Compounds	Tea (μg/g)	Pea-tea (μg/g)
(5-L-Glutamyl)-L-Amino-Acid	16.81±0.95	17.55±0.59
(S)-β-Aminoisobutyric-Acid	1.13±0.18	1.14±0.11
1-Methylhistidine	34.82±1.03	37.58±0.01
1,3-Dimethyluric-Acid	0.26±0.05	0.55±0.19
1,3,7-Trimethyluric-Acid	0.23±0	0.32±0.02
2-Aminobutyric-acid	6.21±0.19	6.96±0.06
2-Aminoethanesulfonic-Acid	1.76±0.07	2.27±0.08
3-Aminoisobutanoic-Acid	1011.44±33.81	1054.78±13.94
3-Hydroxyhippuric-Acid	0.03±0	0.03±0
3-Iodo-L-Tyrosine	0.47±0.01	0.46±0.01
3-N-Methyl-L-Histidine	12.42±0.25	14.64±0.57
3,7-Dimethyluric-Acid	0.04±0	0.06±0
4-Acetamidobutyric-Acid	2.09±0.02	2.15±0.05
5-Aminovaleric-Acid	1.79±0.03	1.85±0.12
5-Hydroxy-Tryptamine	19.76±1.01	19.43±2.58
5-Hydroxy-tryptophan	15±1.22	9.91±0.39
Ala	496.74±16.33	581.45±6.89
Arg	180.06±8.43	213.01±4.01
argininosuccinic-acid	78.19±3.62	91.69±2.66
Asn	1214.9±38.28	1266±61.27
Asp	2113.16±11.49	2369.41±89.19
Asp-Phe	3.94±0.08	4.22±0.14
Beta-Alanine	216.86±4.58	244.95±11.02
Creatine	0.53±0.02	0.53±0.04
Creatine-Phosphate	211±22.9	285.81±44.28
D-Alanyl-D-Alanine	3.83±0.09	4.12±0.07
Ethanolamine	12.76±0.52	13.47±0.27
Gln	1384.37±43.9	1748.69±10.19
Glu	5409.7±165.71	5929.54±40.96
Glutathione-Oxidized	11149.26±347.96	14252.16±2132.17
Gly	57.49±1.07	61.09±2.7
Glycyl-L-Proline	1.08±0.03	1.18±0.02
glycylphenylalanine	0.72±0.04	0.64±0.03
His	213.17±8.54	234.95±2.98
Homo-Arg	7.44±0.44	7.81±0.36
Homoserine	158.74±5.76	203.79±10.26
Ile	213.77±5.03	242.28±2.95
Kinurenine	0.46±0	0.48±0.01
Kynurenic-Acid	2.29±0.05	2.21±0.03
L-Carnosine	4.38±0.12	5.03±0.15
L-Citrulline	16.5±0.79	20.58±1.06
L-Homocitrulline	1.29±0.03	1.53±0.06
L-Ornithine	6.59±0.58	7.08±0.42
L-Pipecolic-Acid	9.45±0.25	9.13±0.05
L-Theanine	567.46±7.73	624.8±2.22
L-tyrosine-methyl-ester	0.21±0.01	0.23±0.01
Leu	191.97±3.36	222.04±1.81
Lys	496.1±11.15	522.93±1.47
Met	16.07±0.34	15.81±0.59
Methionine-Sulfoxide	14.42±0.38	16.76±1.11
N-Acetyl-L-Tyrosine	0.63±0.02	0.74±0.01
N-Acetylaspartate	1.58±0.12	1.39±0.13
N-Glycyl-L-Leucine	8.78±0.42	7.31±0.13
N-Propionylglycine	0.27±0	0.29±0.01
N'-Formylkynurenine	104.5±0.85	95.95±0.15
N6-Acetyl-L-Lysine	12.39±0.12	12.24±0.31
N8-Acetylspermidine	3.94±0.38	4.53±0.36
Nα-Acetyl-L-Arginine	6.07±0.12	6.34±0.48
Nα-Acetyl-L-glutamine	7.95±1.06	10.47±1.1
O-Phospho-L-Serine	20.21±0.31	23.88±2.37
Phe	246.1±4.43	274.33±0.57
Phosphorylethanolamine	3487.11±137.81	3851.88±94.41
Pro	225.73±4.77	249.73±3.69
S-(5-Adenosyl)-L-Homocysteine	17.76±0.32	21.6±0.11
Ser	635.34±28.63	762.92±5.47
Succinic acid	6005.59±247.02	5542.04±86.57
Thr	355.1±8.47	428.4±12.01
Trans-4-Hydroxy-L-Proline	5.03±0.09	5.5±0.16
Trimethylamine-N-Oxide	0.02±0	0.01±0
Trp	1680.62±41.15	1828.08±39.93
TRP-GLU	117.55±6.28	109.02±10.63
Tyr	437.07±8.59	460.73±2.08
Urea	12.68±0.67	13.41±0.98
Val	272.41±8.45	294.52±6.54
α-Aminoadipic-acid	156.59±11.94	180.15±6.72
γ-Aminobutyric-Acid	5829.77±32.74	6008.52±113.98
Total	45229.95±1293.19	50569.06±2839.07
Notes: Values are means ± standard deviation.
